# Supplementary material for: Functional diversification gave rise to allelic specialization in a rice NLR immune receptor pair
Source: eLife. 2021 Nov 16;10:e71662. doi: 10.7554/eLife.71662 (PMC8631799; doi:10.7554/eLife.71662)
Supplement: Figure 9—source data 1. [file elife-71662-fig9-data1.csv]

treatment	Score	Replicate
Pikp-1/Pikm-2/Pikp-2 (0)	4	1
Pikp-1/Pikm-2/Pikp-2 (0)	3	1
Pikp-1/Pikm-2/Pikp-2 (0)	2	1
Pikp-1/Pikm-2/Pikp-2 (0)	3	1
Pikp-1/Pikm-2/Pikp-2 (0)	3	1
Pikp-1/Pikm-2/Pikp-2 (0)	3	1
Pikp-1/Pikm-2/Pikp-2 (0)	4	1
Pikp-1/Pikm-2/Pikp-2 (0)	1	1
Pikp-1/Pikm-2/Pikp-2 (0)	3	1
Pikp-1/Pikm-2/Pikp-2 (0)	1	1
Pikp-1/Pikm-2/Pikp-2 (0)	5	2
Pikp-1/Pikm-2/Pikp-2 (0)	1	2
Pikp-1/Pikm-2/Pikp-2 (0)	2	2
Pikp-1/Pikm-2/Pikp-2 (0)	3	2
Pikp-1/Pikm-2/Pikp-2 (0)	3	2
Pikp-1/Pikm-2/Pikp-2 (0)	3	2
Pikp-1/Pikm-2/Pikp-2 (0)	3	2
Pikp-1/Pikm-2/Pikp-2 (0)	3	2
Pikp-1/Pikm-2/Pikp-2 (0)	1	2
Pikp-1/Pikm-2/Pikp-2 (0)	1	2
Pikp-1/Pikm-2/Pikp-2 (0)	2	3
Pikp-1/Pikm-2/Pikp-2 (0)	1	3
Pikp-1/Pikm-2/Pikp-2 (0)	3	3
Pikp-1/Pikm-2/Pikp-2 (0)	2	3
Pikp-1/Pikm-2/Pikp-2 (0)	4	3
Pikp-1/Pikm-2/Pikp-2 (0)	2	3
Pikp-1/Pikm-2/Pikp-2 (0)	1	3
Pikp-1/Pikm-2/Pikp-2 (0)	1	3
Pikp-1/Pikm-2/Pikp-2 (0)	2	3
Pikp-1/Pikm-2/Pikp-2 (0)	4	3
Pikp-1/Pikm-2/Pikp-2 (0.1)	1	1
Pikp-1/Pikm-2/Pikp-2 (0.1)	0	1
Pikp-1/Pikm-2/Pikp-2 (0.1)	1	1
Pikp-1/Pikm-2/Pikp-2 (0.1)	2	1
Pikp-1/Pikm-2/Pikp-2 (0.1)	0	1
Pikp-1/Pikm-2/Pikp-2 (0.1)	1	1
Pikp-1/Pikm-2/Pikp-2 (0.1)	1	1
Pikp-1/Pikm-2/Pikp-2 (0.1)	2	1
Pikp-1/Pikm-2/Pikp-2 (0.1)	1	1
Pikp-1/Pikm-2/Pikp-2 (0.1)	1	1
Pikp-1/Pikm-2/Pikp-2 (0.1)	1	2
Pikp-1/Pikm-2/Pikp-2 (0.1)	4	2
Pikp-1/Pikm-2/Pikp-2 (0.1)	1	2
Pikp-1/Pikm-2/Pikp-2 (0.1)	1	2
Pikp-1/Pikm-2/Pikp-2 (0.1)	1	2
Pikp-1/Pikm-2/Pikp-2 (0.1)	0	2
Pikp-1/Pikm-2/Pikp-2 (0.1)	2	2
Pikp-1/Pikm-2/Pikp-2 (0.1)	1	2
Pikp-1/Pikm-2/Pikp-2 (0.1)	1	2
Pikp-1/Pikm-2/Pikp-2 (0.1)	0	2
Pikp-1/Pikm-2/Pikp-2 (0.1)	1	3
Pikp-1/Pikm-2/Pikp-2 (0.1)	2	3
Pikp-1/Pikm-2/Pikp-2 (0.1)	3	3
Pikp-1/Pikm-2/Pikp-2 (0.1)	1	3
Pikp-1/Pikm-2/Pikp-2 (0.1)	0	3
Pikp-1/Pikm-2/Pikp-2 (0.1)	4	3
Pikp-1/Pikm-2/Pikp-2 (0.1)	1	3
Pikp-1/Pikm-2/Pikp-2 (0.1)	1	3
Pikp-1/Pikm-2/Pikp-2 (0.1)	1	3
Pikp-1/Pikm-2/Pikp-2 (0.1)	1	3
Pikp-1/Pikm-2/Pikp-2 (0.2)	0	1
Pikp-1/Pikm-2/Pikp-2 (0.2)	0	1
Pikp-1/Pikm-2/Pikp-2 (0.2)	0	1
Pikp-1/Pikm-2/Pikp-2 (0.2)	0	1
Pikp-1/Pikm-2/Pikp-2 (0.2)	0	1
Pikp-1/Pikm-2/Pikp-2 (0.2)	0	1
Pikp-1/Pikm-2/Pikp-2 (0.2)	2	1
Pikp-1/Pikm-2/Pikp-2 (0.2)	0	1
Pikp-1/Pikm-2/Pikp-2 (0.2)	0	1
Pikp-1/Pikm-2/Pikp-2 (0.2)	0	1
Pikp-1/Pikm-2/Pikp-2 (0.2)	1	2
Pikp-1/Pikm-2/Pikp-2 (0.2)	1	2
Pikp-1/Pikm-2/Pikp-2 (0.2)	0	2
Pikp-1/Pikm-2/Pikp-2 (0.2)	1	2
Pikp-1/Pikm-2/Pikp-2 (0.2)	1	2
Pikp-1/Pikm-2/Pikp-2 (0.2)	2	2
Pikp-1/Pikm-2/Pikp-2 (0.2)	1	2
Pikp-1/Pikm-2/Pikp-2 (0.2)	1	2
Pikp-1/Pikm-2/Pikp-2 (0.2)	1	2
Pikp-1/Pikm-2/Pikp-2 (0.2)	0	2
Pikp-1/Pikm-2/Pikp-2 (0.2)	2	3
Pikp-1/Pikm-2/Pikp-2 (0.2)	0	3
Pikp-1/Pikm-2/Pikp-2 (0.2)	1	3
Pikp-1/Pikm-2/Pikp-2 (0.2)	0	3
Pikp-1/Pikm-2/Pikp-2 (0.2)	0	3
Pikp-1/Pikm-2/Pikp-2 (0.2)	2	3
Pikp-1/Pikm-2/Pikp-2 (0.2)	1	3
Pikp-1/Pikm-2/Pikp-2 (0.2)	1	3
Pikp-1/Pikm-2/Pikp-2 (0.2)	0	3
Pikp-1/Pikm-2/Pikp-2 (0.2)	0	3
Pikp-1/Pikm-2/Pikp-2 (0.3)	0	1
Pikp-1/Pikm-2/Pikp-2 (0.3)	0	1
Pikp-1/Pikm-2/Pikp-2 (0.3)	0	1
Pikp-1/Pikm-2/Pikp-2 (0.3)	0	1
Pikp-1/Pikm-2/Pikp-2 (0.3)	0	1
Pikp-1/Pikm-2/Pikp-2 (0.3)	0	1
Pikp-1/Pikm-2/Pikp-2 (0.3)	0	1
Pikp-1/Pikm-2/Pikp-2 (0.3)	0	1
Pikp-1/Pikm-2/Pikp-2 (0.3)	0	1
Pikp-1/Pikm-2/Pikp-2 (0.3)	0	1
Pikp-1/Pikm-2/Pikp-2 (0.3)	0	2
Pikp-1/Pikm-2/Pikp-2 (0.3)	1	2
Pikp-1/Pikm-2/Pikp-2 (0.3)	0	2
Pikp-1/Pikm-2/Pikp-2 (0.3)	1	2
Pikp-1/Pikm-2/Pikp-2 (0.3)	0	2
Pikp-1/Pikm-2/Pikp-2 (0.3)	1	2
Pikp-1/Pikm-2/Pikp-2 (0.3)	0	2
Pikp-1/Pikm-2/Pikp-2 (0.3)	0	2
Pikp-1/Pikm-2/Pikp-2 (0.3)	1	2
Pikp-1/Pikm-2/Pikp-2 (0.3)	0	2
Pikp-1/Pikm-2/Pikp-2 (0.3)	0	3
Pikp-1/Pikm-2/Pikp-2 (0.3)	0	3
Pikp-1/Pikm-2/Pikp-2 (0.3)	0	3
Pikp-1/Pikm-2/Pikp-2 (0.3)	0	3
Pikp-1/Pikm-2/Pikp-2 (0.3)	1	3
Pikp-1/Pikm-2/Pikp-2 (0.3)	0	3
Pikp-1/Pikm-2/Pikp-2 (0.3)	0	3
Pikp-1/Pikm-2/Pikp-2 (0.3)	0	3
Pikp-1/Pikm-2/Pikp-2 (0.3)	1	3
Pikp-1/Pikm-2/Pikp-2 (0.3)	0	3
Pikp-1/Pikm-2/Pikp-2 (0.4)	0	1
Pikp-1/Pikm-2/Pikp-2 (0.4)	0	1
Pikp-1/Pikm-2/Pikp-2 (0.4)	0	1
Pikp-1/Pikm-2/Pikp-2 (0.4)	0	1
Pikp-1/Pikm-2/Pikp-2 (0.4)	0	1
Pikp-1/Pikm-2/Pikp-2 (0.4)	0	1
Pikp-1/Pikm-2/Pikp-2 (0.4)	0	1
Pikp-1/Pikm-2/Pikp-2 (0.4)	0	1
Pikp-1/Pikm-2/Pikp-2 (0.4)	0	1
Pikp-1/Pikm-2/Pikp-2 (0.4)	0	1
Pikp-1/Pikm-2/Pikp-2 (0.4)	0	2
Pikp-1/Pikm-2/Pikp-2 (0.4)	0	2
Pikp-1/Pikm-2/Pikp-2 (0.4)	0	2
Pikp-1/Pikm-2/Pikp-2 (0.4)	1	2
Pikp-1/Pikm-2/Pikp-2 (0.4)	0	2
Pikp-1/Pikm-2/Pikp-2 (0.4)	1	2
Pikp-1/Pikm-2/Pikp-2 (0.4)	0	2
Pikp-1/Pikm-2/Pikp-2 (0.4)	1	2
Pikp-1/Pikm-2/Pikp-2 (0.4)	0	2
Pikp-1/Pikm-2/Pikp-2 (0.4)	0	2
Pikp-1/Pikm-2/Pikp-2 (0.4)	0	3
Pikp-1/Pikm-2/Pikp-2 (0.4)	1	3
Pikp-1/Pikm-2/Pikp-2 (0.4)	0	3
Pikp-1/Pikm-2/Pikp-2 (0.4)	0	3
Pikp-1/Pikm-2/Pikp-2 (0.4)	0	3
Pikp-1/Pikm-2/Pikp-2 (0.4)	0	3
Pikp-1/Pikm-2/Pikp-2 (0.4)	0	3
Pikp-1/Pikm-2/Pikp-2 (0.4)	0	3
Pikp-1/Pikm-2/Pikp-2 (0.4)	1	3
Pikp-1/Pikm-2/Pikp-2 (0.4)	1	3
Pikp-1/Pikm-2/Pikp-2 (0.6)	0	1
Pikp-1/Pikm-2/Pikp-2 (0.6)	0	1
Pikp-1/Pikm-2/Pikp-2 (0.6)	0	1
Pikp-1/Pikm-2/Pikp-2 (0.6)	0	1
Pikp-1/Pikm-2/Pikp-2 (0.6)	0	1
Pikp-1/Pikm-2/Pikp-2 (0.6)	0	1
Pikp-1/Pikm-2/Pikp-2 (0.6)	0	1
Pikp-1/Pikm-2/Pikp-2 (0.6)	0	1
Pikp-1/Pikm-2/Pikp-2 (0.6)	0	1
Pikp-1/Pikm-2/Pikp-2 (0.6)	0	1
Pikp-1/Pikm-2/Pikp-2 (0.6)	0	2
Pikp-1/Pikm-2/Pikp-2 (0.6)	0	2
Pikp-1/Pikm-2/Pikp-2 (0.6)	0	2
Pikp-1/Pikm-2/Pikp-2 (0.6)	0	2
Pikp-1/Pikm-2/Pikp-2 (0.6)	0	2
Pikp-1/Pikm-2/Pikp-2 (0.6)	0	2
Pikp-1/Pikm-2/Pikp-2 (0.6)	0	2
Pikp-1/Pikm-2/Pikp-2 (0.6)	0	2
Pikp-1/Pikm-2/Pikp-2 (0.6)	0	2
Pikp-1/Pikm-2/Pikp-2 (0.6)	0	2
Pikp-1/Pikm-2/Pikp-2 (0.6)	0	3
Pikp-1/Pikm-2/Pikp-2 (0.6)	0	3
Pikp-1/Pikm-2/Pikp-2 (0.6)	0	3
Pikp-1/Pikm-2/Pikp-2 (0.6)	0	3
Pikp-1/Pikm-2/Pikp-2 (0.6)	0	3
Pikp-1/Pikm-2/Pikp-2 (0.6)	0	3
Pikp-1/Pikm-2/Pikp-2 (0.6)	0	3
Pikp-1/Pikm-2/Pikp-2 (0.6)	0	3
Pikp-1/Pikm-2/Pikp-2 (0.6)	3	3
Pikp-1/Pikm-2/Pikp-2 (0.6)	0	3
